# Supplementary material for: Sintilimab with two cycles of chemotherapy for the treatment of advanced squamous non-small cell lung cancer: a phase 2 clinical trial
Source: Nat Commun. 2024 Feb 19;15:1512. doi: 10.1038/s41467-024-45769-z (PMC10876536; doi:10.1038/s41467-024-45769-z)
Supplement: Supplementary file 4 — Source Data [file 41467_2024_45769_MOESM4_ESM.zip › Source Data.xlsx]

## Sheet: Table 1
NO.	age （yrs）	gender	smoke	ECOG PS	Clinical stage	Pathologic subtypes	PD-L1
01002	67	male	Current/ Former	1	ⅢC	Squamous	ND
01003	60	female	never	1	ⅣB	Squamous	ND
01004	68	male	Current/ Former	1	ⅣA	Squamous	ND
01005	75	male	Current/ Former	1	ⅣA	Squamous	ND
01006	66	male	Current/ Former	1	ⅣA	Squamous	<1%
01007	64	male	Current/ Former	1	ⅣA	Squamous	1-49%
01008	72	male	Current/ Former	1	ⅣB	Squamous	1-49%
01009	66	male	never	1	ⅢB	Squamous	1-49%
01010	56	male	Current/ Former	1	ⅣA	Squamous	1-49%
01011	65	male	Current/ Former	1	ⅢC	Squamous	ND
01012	61	male	Current/ Former	1	ⅣA	Mixed squamous NSCLC	1-49%
01013	73	male	Current/ Former	1	ⅢC	Mixed squamous NSCLC	<1%
01014	65	male	Current/ Former	1	ⅣB	Squamous	<1%
01015	52	male	Current/ Former	1	ⅣA	Squamous	<1%
01016	60	male	Current/ Former	0	ⅣB	Squamous	1-49%
01017	66	male	Current/ Former	1	ⅣA	Squamous	<1%
01018	63	male	Current/ Former	1	ⅣA	Squamous	<1%
01019	54	male	Current/ Former	0	ⅣB	Squamous	1-49%
01020	58	male	Current/ Former	0	ⅣA	Squamous	<1%
01021	68	male	Current/ Former	0	ⅣA	Mixed squamous NSCLC	<1%
01022	59	male	never	1	ⅢC	Squamous	1-49%
01024	76	male	Current/ Former	1	ⅣA	Squamous	<1%
01025	54	male	Current/ Former	1	ⅢC	Squamous	ND
01026	68	male	Current/ Former	0	ⅣA	Squamous	<1%
01027	63	male	Current/ Former	0	ⅣA	Squamous	<1%
01028	69	male	never	1	ⅣA	Squamous	ND
01029	74	male	Current/ Former	1	ⅢB	Squamous	ND
01030	68	male	never	0	ⅢB	Squamous	ND
01031	69	male	Current/ Former	1	ⅣB	Squamous	ND
01032	58	male	Current/ Former	1	ⅣA	Squamous	<1%
01033	57	male	never	0	ⅣB	Squamous	<1%
01034	54	male	Current/ Former	1	ⅢC	Squamous	1-49%
01035	63	male	Current/ Former	1	ⅣA	Squamous	≥50%
01036	67	male	Current/ Former	0	ⅣA	Squamous	≥50%
01037	72	male	Current/ Former	1	ⅣA	Squamous	<1%
02001	64	male	Current/ Former	1	ⅣA	Squamous	<1%
02002	67	male	never	1	ⅣA	Squamous	ND
02003	65	male	never	1	ⅣA	Squamous	<1%
03001	66	male	never	0	ⅣB	Squamous	≥50%
03002	65	male	Current/ Former	1	ⅣA	Squamous	1-49%
03003	57	male	Current/ Former	0	ⅢB	Squamous	1-49%
04001	64	male	Current/ Former	0	ⅣA	Squamous	<1%
04002	75	male	Current/ Former	1	ⅣA	Squamous	ND
05001	70	male	Current/ Former	1	ⅣA	Squamous	ND
06001	65	male	Current/ Former	0	ⅢB	Squamous	<1%
06002	68	male	Current/ Former	0	ⅣA	Squamous	<1%

## Sheet: Table2_Figure 2
NO.	Sum of baseline tumor diameters( mm)	The sum of tumor diameters for optimal remission（ mm）	Best Percentage Change	best response	PFS (1:PD 0:censor)	PFS time (day)	OS (1:death 0:censor)	OS time (day)	DOR (1:PD 0:censor)	DOR time (day)	TTR time (day)
01002	98	96	-0.0204082	SD	0	24	0	29
01003	24	18	-0.25	SD	1	324	1	446
01004	75	42	-0.44	PR	1	352	1	538	1	306	46
01005	50	13	-0.74	PR	0	1151	0	1151	0	1111	40
01006	28	11	-0.607143	PR	0	1102	0	1113	0	1019	83
01007	149	81	-0.456376	PR	1	248	0	866	1	123	125
01008	110	55	-0.5	PR	1	224	1	342	1	122	102
01009	89	29	-0.674157	PR	0	866	0	996	0	825	41
01010	162	93	-0.425926	PR	1	311	0	690	1	228	83
01011	117	34	-0.709402	PR	1	363	1	828	1	321	42
01012	119	55	-0.537815	PR	0	809	0	961	0	765	44
01013	87	40	-0.54023	PR	1	597	1	666	1	556	41
01014	80	61	-0.2375	SD	1	126	1	646
01015	92	56	-0.391304	PR	1	542	0	913	1	500	42
01016	111	86	-0.225225	SD	1	82	1	269
01017	92	20	-0.782609	PR	1	343	1	614	1	299	44
01018	90	47	-0.477778	PR	1	144	1	185	1	96	48
01019	103	11	-0.893204	PR	0	729	0	808	0	687	42
01020	74	22	-0.702703	PR	1	664	0	807	1	600	64
01021	50	25	-0.5	PR	1	128	0	738	1	85	43
01022	83	46	-0.445783	PR	0	700	0	708	0	659	41
01024	83	68	-0.180723	SD	1	45	1	45
01025	78	42	-0.461538	PR	1	497	0	679	1	413	84
01026	131	72	-0.450382	PR	1	129	0	668	1	86	43
01027	82	22	-0.731707	PR	1	180	1	374	1	138	42
01028	52	20	-0.615385	PR	0	451	0	647	0	408	43
01029	88	60	-0.318182	SD	1	194	0	640
01032	115	58	-0.495652	PR	0	505	0	583	0	463	42
01033	110	30	-0.727273	PR	0	561	0	562	0	520	41
01034	180	65	-0.638889	PR	0	474	0	559	0	362	112
01035	84	43	-0.488095	PR	1	127	0	553	1	86	41
01036	48	36	-0.25	SD	0	483	0	531
01037	82	26	-0.682927	PR	0	462	0	493	0	417	45
02001	17.73	15.06	-0.150592	SD	0	60	1	985
02002	48.68	33.11	-0.319844	PR	1	200	1	259	1	147	53
02003	72.44	42.74	-0.409994	PD	1	108	1	516
03001	36	18	-0.5	PR	1	156	1	247	1	66	90
03002	85.59	70.16	-0.180278	SD	1	96	1	96
03003	75	39	-0.48	PR	1	344	1	727	1	260	84
04001	130	97	-0.253846	SD	1	304	0	838
04002	46	24	-0.478261	PR	1	269	1	269	1	213	56
05001	44.05	3	-0.931896	PR	0	455	0	659	0	408	47
06001	34.12	11.05	-0.676143	PD	1	94	1	498
06002	31.65	65.64	1.07393	PD	1	31	1	165

## Sheet: Table S2
NO.	PFS (1:PD 0:censor)	PFStime (day)	age	smoke	ECOG PS	Clinical stage	Pathologic subtypes	PD-L1
01002	0	24	≥65	Current/ Former	1	ⅢC	Squamous	ND
01003	1	324	<65	never	1	ⅣB	Squamous	ND
01004	1	352	≥65	Current/ Former	1	ⅣA	Squamous	ND
01005	0	1151	≥65	Current/ Former	1	ⅣA	Squamous	ND
01006	0	1102	≥65	Current/ Former	1	ⅣA	Squamous	<1%
01007	1	248	<65	Current/ Former	1	ⅣA	Squamous	1-49%
01008	1	224	≥65	Current/ Former	1	ⅣB	Squamous	1-49%
01009	0	866	≥65	never	1	ⅢB	Squamous	1-49%
01010	1	311	<65	Current/ Former	1	ⅣA	Squamous	1-49%
01011	1	363	≥65	Current/ Former	1	ⅢC	Squamous	ND
01012	0	809	<65	Current/ Former	1	ⅣA	Mixed squamous NSCLC	1-49%
01013	1	597	≥65	Current/ Former	1	ⅢC	Mixed squamous NSCLC	<1%
01014	1	126	≥65	Current/ Former	1	ⅣB	Squamous	<1%
01015	1	542	<65	Current/ Former	1	ⅣA	Squamous	<1%
01016	1	82	<65	Current/ Former	0	ⅣB	Squamous	1-49%
01017	1	343	≥65	Current/ Former	1	ⅣA	Squamous	<1%
01018	1	144	<65	Current/ Former	1	ⅣA	Squamous	<1%
01019	0	729	<65	Current/ Former	0	ⅣB	Squamous	1-49%
01020	1	664	<65	Current/ Former	0	ⅣA	Squamous	<1%
01021	1	128	≥65	Current/ Former	0	ⅣA	Mixed squamous NSCLC	<1%
01022	0	700	<65	never	1	ⅢC	Squamous	1-49%
01024	1	45	≥65	Current/ Former	1	ⅣA	Squamous	<1%
01025	1	497	<65	Current/ Former	1	ⅢC	Squamous	ND
01026	1	129	≥65	Current/ Former	0	ⅣA	Squamous	<1%
01027	1	180	<65	Current/ Former	0	ⅣA	Squamous	<1%
01028	0	451	≥65	never	1	ⅣA	Squamous	ND
01029	1	194	≥65	Current/ Former	1	ⅢB	Squamous	ND
01032	0	505	<65	Current/ Former	1	ⅣA	Squamous	<1%
01033	0	561	<65	never	0	ⅣB	Squamous	<1%
01034	0	474	<65	Current/ Former	1	ⅢC	Squamous	1-49%
01035	1	127	<65	Current/ Former	1	ⅣA	Squamous	≥50%
01036	0	483	≥65	Current/ Former	0	ⅣA	Squamous	≥50%
01037	0	462	≥65	Current/ Former	1	ⅣA	Squamous	<1%
02001	0	60	<65	Current/ Former	1	ⅣA	Squamous	<1%
02002	1	200	≥65	never	1	ⅣA	Squamous	ND
02003	1	108	≥65	never	1	ⅣA	Squamous	<1%
03001	1	156	≥65	never	0	ⅣB	Squamous	≥50%
03002	1	96	≥65	Current/ Former	1	ⅣA	Squamous	1-49%
03003	1	344	<65	Current/ Former	0	ⅢB	Squamous	1-49%
04001	1	304	<65	Current/ Former	0	ⅣA	Squamous	<1%
04002	1	269	≥65	Current/ Former	1	ⅣA	Squamous	ND
05001	0	455	≥65	Current/ Former	1	ⅣA	Squamous	ND
06001	1	94	≥65	Current/ Former	0	ⅢB	Squamous	<1%
06002	1	31	≥65	Current/ Former	0	ⅣA	Squamous	<1%

## Sheet: Table S3
NO.	OS (1:death 0:censor)	Ostime (day)	age	smoke	ECOG PS	Clinical stage	Pathologic subtypes	PD-L1
01002	0	29	≥65	Current/ Former	1	ⅢC	Squamous	ND
01003	1	446	<65	never	1	ⅣB	Squamous	ND
01004	1	538	≥65	Current/ Former	1	ⅣA	Squamous	ND
01005	0	1151	≥65	Current/ Former	1	ⅣA	Squamous	ND
01006	0	1113	≥65	Current/ Former	1	ⅣA	Squamous	<1%
01007	0	866	<65	Current/ Former	1	ⅣA	Squamous	1-49%
01008	1	342	≥65	Current/ Former	1	ⅣB	Squamous	1-49%
01009	0	996	≥65	never	1	ⅢB	Squamous	1-49%
01010	0	690	<65	Current/ Former	1	ⅣA	Squamous	1-49%
01011	1	828	≥65	Current/ Former	1	ⅢC	Squamous	ND
01012	0	961	<65	Current/ Former	1	ⅣA	Mixed squamous NSCLC	1-49%
01013	1	666	≥65	Current/ Former	1	ⅢC	Mixed squamous NSCLC	<1%
01014	1	646	≥65	Current/ Former	1	ⅣB	Squamous	<1%
01015	0	913	<65	Current/ Former	1	ⅣA	Squamous	<1%
01016	1	269	<65	Current/ Former	0	ⅣB	Squamous	1-49%
01017	1	614	≥65	Current/ Former	1	ⅣA	Squamous	<1%
01018	1	185	<65	Current/ Former	1	ⅣA	Squamous	<1%
01019	0	808	<65	Current/ Former	0	ⅣB	Squamous	1-49%
01020	0	807	<65	Current/ Former	0	ⅣA	Squamous	<1%
01021	0	738	≥65	Current/ Former	0	ⅣA	Mixed squamous NSCLC	<1%
01022	0	708	<65	never	1	ⅢC	Squamous	1-49%
01024	1	45	≥65	Current/ Former	1	ⅣA	Squamous	<1%
01025	0	679	<65	Current/ Former	1	ⅢC	Squamous	ND
01026	0	668	≥65	Current/ Former	0	ⅣA	Squamous	<1%
01027	1	374	<65	Current/ Former	0	ⅣA	Squamous	<1%
01028	0	647	≥65	never	1	ⅣA	Squamous	ND
01029	0	640	≥65	Current/ Former	1	ⅢB	Squamous	ND
01032	0	583	<65	Current/ Former	1	ⅣA	Squamous	<1%
01033	0	562	<65	never	0	ⅣB	Squamous	<1%
01034	0	559	<65	Current/ Former	1	ⅢC	Squamous	1-49%
01035	0	553	<65	Current/ Former	1	ⅣA	Squamous	≥50%
01036	0	531	≥65	Current/ Former	0	ⅣA	Squamous	≥50%
01037	0	493	≥65	Current/ Former	1	ⅣA	Squamous	<1%
02001	1	985	<65	Current/ Former	1	ⅣA	Squamous	<1%
02002	1	259	≥65	never	1	ⅣA	Squamous	ND
02003	1	516	≥65	never	1	ⅣA	Squamous	<1%
03001	1	247	≥65	never	0	ⅣB	Squamous	≥50%
03002	1	96	≥65	Current/ Former	1	ⅣA	Squamous	1-49%
03003	1	727	<65	Current/ Former	0	ⅢB	Squamous	1-49%
04001	0	838	<65	Current/ Former	0	ⅣA	Squamous	<1%
04002	1	269	≥65	Current/ Former	1	ⅣA	Squamous	ND
05001	0	659	≥65	Current/ Former	1	ⅣA	Squamous	ND
06001	1	498	≥65	Current/ Former	0	ⅢB	Squamous	<1%
06002	1	165	≥65	Current/ Former	0	ⅣA	Squamous	<1%

## Sheet: Figure S1
NO.	OS (1:death 0:censor)	OS time (day)
01003	1	446
01004	1	538
01007	0	866
01008	1	342
01011	1	828
01013	1	666
01014	1	646
01015	0	913
01016	1	269
01017	1	614
01018	1	185
01020	0	807
01021	0	738
01025	0	679
01026	0	668
01027	1	374
01029	0	640
01035	0	553
02001	1	985
02002	1	259
02003	1	516
03003	1	727
06001	1	498

## Sheet: Table S4_Figure S2
NO.	ORR（1:PR，0: no PR/CR）	PFS (1:PD 0:censor)	PFStime (day)	OS (1:death 0:censor)	Ostime (day)	DOR (1:PD 0:censor)	DORtime (day)	PD-L1
01002	0	0	24	0	29			ND
01003	0	1	324	1	446			ND
01004	1	1	352	1	538	1	306	ND
01005	1	0	1151	0	1151	0	1111	ND
01006	1	0	1102	0	1113	0	1019	<1%
01007	1	1	248	0	866	1	123	1-49%
01008	1	1	224	1	342	1	122	1-49%
01009	1	0	866	0	996	0	825	1-49%
01010	1	1	311	0	690	1	228	1-49%
01011	1	1	363	1	828	1	321	ND
01012	1	0	809	0	961	0	765	1-49%
01013	1	1	597	1	666	1	556	<1%
01014	0	1	126	1	646			<1%
01015	1	1	542	0	913	1	500	<1%
01016	0	1	82	1	269			1-49%
01017	1	1	343	1	614	1	299	<1%
01018	1	1	144	1	185	1	96	<1%
01019	1	0	729	0	808	0	687	1-49%
01020	1	1	664	0	807	1	600	<1%
01021	1	1	128	0	738	1	85	<1%
01022	1	0	700	0	708	0	659	1-49%
01024	0	1	45	1	45			<1%
01025	1	1	497	0	679	1	413	ND
01026	1	1	129	0	668	1	86	<1%
01027	1	1	180	1	374	1	138	<1%
01028	1	0	451	0	647	0	408	ND
01029	0	1	194	0	640			ND
01032	1	0	505	0	583	0	463	<1%
01033	1	0	561	0	562	0	520	<1%
01034	1	0	474	0	559	0	362	1-49%
01035	1	1	127	0	553	1	86	≥50%
01036	0	0	483	0	531			≥50%
01037	1	0	462	0	493	0	417	<1%
02001	0	0	60	1	985			<1%
02002	1	1	200	1	259	1	147	ND
02003	0	1	108	1	516			<1%
03001	1	1	156	1	247	1	66	≥50%
03002	0	1	96	1	96			1-49%
03003	1	1	344	1	727	1	260	1-49%
04001	0	1	304	0	838			<1%
04002	1	1	269	1	269	1	213	ND
05001	1	0	455	0	659	0	408	ND
06001	0	1	94	1	498			<1%
06002	0	1	31	1	165			<1%

## Sheet: Table 3
NO.	AE	Grade	TRAEs (treatment-related adverse events )	SAE	Descriptions of SAE
01002	lacking in strength	1	probably	NO
01003	Decreased platelet count	3	probably	YES	prolonged hospital stay
01003	myelosuppression	4	probably	YES	prolonged hospital stay
01003	anemia	1	probably	NO
01003	anemia	1	probably	NO
01003	anemia	1	probably	NO
01003	Elevated aspartate aminotransferase	1	probably	NO
01003	Decreased platelet count	1	probably	NO
01003	anemia	1	probably	NO
01003	Decreased platelet count	1	probably	NO
01003	anemia	1	probably	NO
01003	anemia	1	probably	NO
01003	Elevated blood glucose	1	probably	NO
01003	anemia	1	probably	NO
01004	Decreased platelet count	1	probably	NO
01004	Elevated serum creatinine	1	probably	NO
01004	Elevated creatine kinase	1	probably	NO
01004	Elevated blood glucose	1	probably	NO
01004	Decreased serum albumin	1	probably	NO
01004	Decreased platelet count	1	probably	NO
01005	anemia	1	probably	NO
01005	Decreased serum albumin	1	probably	NO
01005	Elevated α-hydroxybutyrate dehydrogenase	1	probably	NO
01005	Elevated blood alkaline phosphatase	1	probably	NO
01005	anemia	1	probably	NO
01005	Decreased platelet count	1	probably	NO
01005	Elevated blood lactate dehydrogenase	1	probably	NO
01005	Elevated α-hydroxybutyrate dehydrogenase	1	probably	NO
01005	anemia	1	probably	NO
01005	anemia	1	probably	NO
01005	anemia	1	probably	NO
01005	anemia	1	probably	NO
01006	lacking in strength	1	probably	NO
01006	Decreased serum albumin	1	probably	NO
01006	Elevated blood lactate dehydrogenase	1	probably	NO
01006	fatigue	1	probably	NO
01006	Hyperthyroidism	1	probably	NO
01006	lacking in strength	1	probably	NO
01006	Elevated free thyroxine	1	probably	NO
01006	lacking in strength	1	probably	NO
01006	Elevated α-hydroxybutyrate dehydrogenase	1	probably	NO
01007	Elevated serum creatinine	1	probably	NO
01007	Elevated creatine kinase (MB Form)	1	probably	NO
01007	Elevated blood alkaline phosphatase	1	probably	NO
01008	anemia	1	probably	NO
01008	Elevated free thyroxine	1	probably	NO
01008	anemia	1	probably	NO
01008	Elevated alanine aminotransferase	1	probably	NO
01008	Elevated aspartate aminotransferase	1	probably	NO
01008	Decreased serum albumin	1	probably	NO
01006	Decreased thyrotropin simulating homone	1	probably	NO
01008	Decreased thyrotropin simulating homone	1	probably	NO
01008	Hyperthyroidism	1	probably	NO
01009	Decreased thyrotropin simulating homone	1	probably	NO
01009	Elevated γ-glutamyltransferase	1	probably	NO
01009	Elevated alanine aminotransferase	1	probably	NO
01009	Elevated aspartate aminotransferase	1	probably	NO
01009	Hypothyroidism	1	probably	NO
01009	lacking in strength	1	probably	NO
01009	Elevated alanine aminotransferase	1	probably	NO
01009	Elevated alanine aminotransferase	1	probably	NO
01009	Hypothyroidism	1	probably	NO
01009	fatigue	1	probably	NO
01009	Elevated alanine aminotransferase	1	probably	NO
01009	Elevated creatine phosphokinase	1	probably	NO
01010	anemia	1	probably	NO
01010	Elevated γ-glutamyltransferase	1	probably	NO
01010	Elevated alanine aminotransferase	1	probably	NO
01010	Immune-associated pneumonia	3	probably	YES	Lead to hospitalization
01010	anemia	1	probably	NO
01010	Decreased serum albumin	1	probably	NO
01011	Elevated alanine aminotransferase	1	probably	NO
01011	Elevated aspartate aminotransferase	1	probably	NO
01011	Decreased platelet count	1	probably	NO
01011	Serum bilirubin increased	1	probably	NO
01011	Elevated blood lactate dehydrogenase	1	probably	NO
01011	Elevated α-hydroxybutyrate dehydrogenase	1	probably	NO
01012	anemia	1	probably	NO
01012	anemia	1	probably	NO
01012	Elevated α-hydroxybutyrate dehydrogenase	1	probably	NO
01013	anemia	1	probably	NO
01013	anemia	1	probably	NO
01013	Decreased platelet count	1	probably	NO
01013	Hypothyroidism	1	probably	NO
01013	Elevated α-hydroxybutyrate dehydrogenase	1	probably	NO
01013	Elevated creatine kinase (MB Form)	1	probably	NO
01013	Decreased platelet count	1	probably	NO
01013	Elevated blood lactate dehydrogenase	1	probably	NO
01013	Elevated α-hydroxybutyrate dehydrogenase	1	probably	NO
01013	Elevated creatine kinase (MB Form)	1	probably	NO
01013	Elevated creatine kinase	1	probably	NO
01013	Hypothyroidism	2	probably	NO
01013	anemia	1	probably	NO
01013	anemia	1	probably	NO
01014	Elevated blood alkaline phosphatase	1	probably	NO
01014	Elevated γ-glutamyltransferase	1	probably	NO
01014	Elevated blood lactate dehydrogenase	1	probably	NO
01014	Elevated α-hydroxybutyrate dehydrogenase	1	probably	NO
01014	Elevated creatine kinase (MB Form)	1	probably	NO
01014	anemia	1	probably	NO
01014	anemia	1	probably	NO
01015	Decreased thyrotropin simulating homone	1	probably	NO
01015	Hyperthyroidism	1	probably	NO
01015	Hypothyroidism	1	probably	NO
01015	Elevated alanine aminotransferase	1	probably	NO
01015	Elevated aspartate aminotransferase	1	probably	NO
01015	Hypothyroidism	2	probably	NO
01015	Serum free triiodothyronine decreased	2	probably	NO
01015	serum free thyroxine decreased	2	probably	NO
01015	Elevated free thyroxine	1	probably	NO
01015	Elevated α-hydroxybutyrate dehydrogenase	1	probably	NO
01015	serum free thyroxine decreased	1	probably	NO
01015	Hypothyroidism	1	probably	NO
01015	Elevated alanine aminotransferase	1	probably	NO
01015	Elevated aspartate aminotransferase	1	probably	NO
01015	Elevated serum creatinine	1	probably	NO
01015	serum free thyroxine decreased	1	probably	NO
01016	anemia	1	probably	NO
01016	anemia	1	probably	NO
01016	Decreased serum albumin	1	probably	NO
01017	anemia	1	probably	NO
01017	anemia	1	probably	NO
01018	anemia	1	probably	NO
01018	Decreased thyrotropin simulating homone	1	probably	NO
01018	Hyperthyroidism	1	probably	NO
01018	Decreased serum albumin	1	probably	NO
01018	Elevated free thyroxine	1	probably	NO
01018	Elevated alanine aminotransferase	1	probably	NO
01019	Elevated alanine aminotransferase	1	probably	NO
01019	Elevated blood alkaline phosphatase	1	probably	NO
01019	Elevated γ-glutamyltransferase	1	probably	NO
01019	Elevated blood glucose	1	probably	NO
01019	Elevated aspartate aminotransferase	1	probably	NO
01019	Elevated alanine aminotransferase	1	probably	NO
01019	Serum bilirubin increased	1	probably	NO
01019	Elevated serum unbound bilirubin	1	probably	NO
01020	Elevated alanine aminotransferase	1	probably	NO
01020	Elevated aspartate aminotransferase	1	probably	NO
01020	Elevated α-hydroxybutyrate dehydrogenase	1	probably	NO
01020	Elevated creatine kinase	1	probably	NO
01020	Elevated free thyroxine	1	probably	NO
01020	Decreased thyrotropin simulating homone	1	probably	NO
01020	Elevated blood lactate dehydrogenase	1	probably	NO
01021	Limb pain	1	probably	NO
01021	Infectious pneumonia	2	probably	YES	Lead to hospitalization
01022	Hypothyroidism	1	probably	NO
01022	Elevated α-hydroxybutyrate dehydrogenase	1	probably	NO
01022	Elevated blood lactate dehydrogenase	1	probably	NO
01022	Elevated serum creatinine	1	probably	NO
01022	serum free thyroxine decreased	1	probably	NO
01022	Elevated blood lactate dehydrogenase	1	probably	NO
01022	Elevated creatine kinase (MB Form)	1	probably	NO
01022	Elevated creatine kinase	1	probably	NO
01022	Serum free triiodothyronine decreased	1	probably	NO
01022	Decreased platelet count	1	probably	NO
01022	Elevated alanine aminotransferase	1	probably	NO
01022	Elevated aspartate aminotransferase	1	probably	NO
01025	Decreased white blood cell count	2	probably	NO
01026	Elevated blood lactate dehydrogenase	1	probably	NO
01026	Elevated α-hydroxybutyrate dehydrogenase	1	probably	NO
01027	Gastrointestinal dysfunction	1	probably	NO
01027	Elevated α-hydroxybutyrate dehydrogenase	1	probably	NO
01027	Elevated creatine kinase (MB Form)	1	probably	NO
01027	Elevated blood glucose	1	probably	NO
01028	Elevated creatine kinase	1	probably	NO
01028	Elevated blood glucose	1	probably	NO
01028	anemia	1	probably	NO
01028	anemia	1	probably	NO
01028	lacking in strength	1	probably	NO
01028	Decreased serum albumin	1	probably	NO
01028	Elevated serum creatinine	1	probably	NO
01028	Coronary artery disease	2	probably	YES	Lead to hospitalization
01029	Elevated alanine aminotransferase	1	probably	NO
01029	Elevated aspartate aminotransferase	1	probably	NO
01029	Elevated blood lactate dehydrogenase	1	probably	NO
01029	Elevated α-hydroxybutyrate dehydrogenase	1	probably	NO
01029	Elevated γ-glutamyltransferase	1	probably	NO
01029	Elevated creatine kinase (MB Form)	1	probably	NO
01031	anemia	1	probably	NO
01031	lacking in strength	1	probably	NO
01032	lacking in strength	1	probably	NO
01033	Elevated blood glucose	1	probably	NO
01034	Elevated blood glucose	1	probably	NO
01034	rash	2	probably	NO
01035	Elevated blood glucose	1	probably	NO
01035	Decreased white blood cell count	1	probably	NO
01036	Elevated alanine aminotransferase	1	probably	NO
01036	Elevated aspartate aminotransferase	1	probably	NO
01036	Elevated blood lactate dehydrogenase	1	probably	NO
01036	Elevated α-hydroxybutyrate dehydrogenase	1	probably	NO
01036	Elevated blood glucose	1	probably	NO
01037	Elevated serum urea nitrogen	1	probably	NO
01037	anemia	1	probably	NO
01037	anemia	1	probably	NO
02002	Decreased serum albumin	1	probably	NO
02002	Elevated γ-glutamyltransferase	1	probably	NO
02002	Hand-Foot Syndrome	1	probably	NO
02002	Decreased serum albumin	1	probably	NO
02002	anemia	1	probably	NO
02002	arrhythmia	1	probably	NO
02002	Elevated alanine aminotransferase	1	probably	NO
02002	Elevated alanine aminotransferase	1	probably	NO
02002	Elevated alanine aminotransferase	1	probably	NO
02003	anemia	1	probably	NO
02003	Sensory disturbance	1	probably	NO
03001	Decreased white blood cell count	3	probably	NO
03001	Hypothyroidism	1	probably	NO
03001	Hypothyroidism	1	probably	NO
03002	Decreased platelet count	1	probably	NO
03002	Decreased white blood cell count	2	probably	NO
03002	Decreased platelet count	1	probably	NO
03002	nausea	1	probably	NO
03002	Elevated glutamic oxalacetic transaminase	1	probably	NO
03003	Decreased white blood cell count	1	probably	NO
04002	rash	3	probably	NO
05001	hypersensitivity	1	probably	NO
05001	myelosuppression	2	probably	NO
05001	myelosuppression	1	probably	NO
06001	Limb pain	2	probably	NO
06001	Decreased white blood cell count	1	probably	NO
06002	myelosuppression	4	probably	NO
01029	Elevated creatine kinase	1	probably	NO

## Sheet: Table 4
NO.	AE	irAE	SAE	Grade	Related to Sintilimab
01006	fatigue	YES	NO	1	probably
01006	Hyperthyroidism	YES	NO	1	probably
01008	Elevated alanine aminotransferase	YES	NO	1	probably
01008	Hyperthyroidism	YES	NO	1	probably
01009	Hypothyroidism	YES	NO	1	probably
01009	Elevated alanine aminotransferase	YES	NO	1	probably
01009	Elevated alanine aminotransferase	YES	NO	1	probably
01009	Hypothyroidism	YES	NO	1	probably
01009	fatigue	YES	NO	1	probably
01009	Elevated alanine aminotransferase	YES	NO	1	probably
01010	Immune-associated pneumonia	YES	YES	3	probably
01013	Hypothyroidism	YES	NO	1	probably
01013	Elevated creatine kinase	YES	NO	1	probably
01013	Hypothyroidism	YES	NO	2	probably
01015	Hyperthyroidism	YES	NO	1	probably
01015	Hypothyroidism	YES	NO	1	probably
01015	Hypothyroidism	YES	NO	2	probably
01015	Hypothyroidism	YES	NO	1	probably
01015	Elevated alanine aminotransferase	YES	NO	1	probably
01018	Hyperthyroidism	YES	NO	1	probably
01019	Elevated blood glucose	YES	NO	1	probably
01019	Elevated alanine aminotransferase	YES	NO	1	probably
01022	Hypothyroidism	YES	NO	1	probably
01022	Elevated creatine kinase (MB Form)	YES	NO	1	probably
01022	Elevated creatine kinase	YES	NO	1	probably
01022	Decreased platelet count	YES	NO	1	probably
01022	Elevated alanine aminotransferase	YES	NO	1	probably
01027	Elevated creatine kinase (MB Form)	YES	NO	1	probably
01027	Elevated blood glucose	YES	NO	1	probably
01034	rash	YES	NO	2	probably
02002	Elevated alanine aminotransferase	YES	NO	1	probably
02002	Elevated alanine aminotransferase	YES	NO	1	probably
02002	Elevated alanine aminotransferase	YES	NO	1	probably
03001	Hypothyroidism	YES	NO	1	probably
03001	Hypothyroidism	YES	NO	1	probably
04002	rash	YES	NO	3	probably

## Sheet: Fig 3a
NO.	gene	mutation_type	description	af	exon_number	chrom	pos	ref	alt	transcript_id	hgvs_p
01021	negative	negative	negative		negative
01022	PTEN	frameshift_variant	p.P89fs	9.69%	5	10	89692780	TC	T	NM_000314.6	p.Pro89fs
01022	TP53	splice_acceptor_variant	c.97-2A>G	8.12%	4	17	7579592	T	C	NM_000546.5
01022	TP53	missense_variant	p.R249M	6.49%	7	17	7577535	C	A	NM_000546.5	p.Arg249Met
01022	NFE2L2	cn_amp	cn_amp	3.9		2q31.2	2q31.2	5	5	NM_006164.4
01005	KRAS	missense_variant	p.G12C	0.37%	2	12	25398285	C	A	NM_033360.3	p.Gly12Cys
01005	PIK3CA	missense_variant	p.E542K	0.20%	10	3	178936082	G	A	NM_006218.3	p.Glu542Lys
01025	NTRK1	splice_region_variant	c.1394-3C>G	5.77%	13	1	156845869	C	G	NM_001007792.1
01025	TP53	frameshift_variant	p.P60fs	5.31%	4	17	7579503	CATCTG	C	NM_000546.5	p.Pro60fs
01025	FGFR1	cn_amp	cn_amp	4.9		8p11.22	8p11.22	8	8	NM_023110.2
01025	EPHA5	missense_variant	p.E60K	4.15%	1	4	66535283	C	T	NM_001281765.2	p.Glu60Lys
01025	POLE	missense_variant	p.L1302F	2.80%	31	12	133225993	G	A	NM_006231.3	p.Leu1302Phe
01025	PALB2	missense_variant	p.G596E	11.60%	5	16	23641688	C	T	NM_024675.3	p.Gly596Glu
01025	APC	frameshift_variant	p.E2655fs	0.86%	16	5	112179252	CAG	C	NM_000038.5	p.Glu2655fs
01025	MLH1	missense_variant	p.P169A	0.66%	6	3	37050356	C	G	NM_000249.3	p.Pro169Ala
01025	MTOR	missense_variant	p.R1896Q	0.52%	40	1	11189822	C	T	NM_004958.3	p.Arg1896Gln
01025	RNF43	missense_variant	p.S593C	0.51%	9	17	56435359	G	C	NM_017763.5	p.Ser593Cys
01034	KEAP1	missense_variant	p.R470C	9.57%	4	19	10600447	G	A	NM_012289.3	p.Arg470Cys
01034	PIK3CA	missense_variant	p.E545K	9.38%	10	3	178936091	G	A	NM_006218.3	p.Glu545Lys
01034	TERT	missense_variant	p.R669Q	4.86%	5	5	1279530	C	T	NM_198253.2	p.Arg669Gln
01034	KEAP1	missense_variant	p.M156L	20.00%	2	19	10610244	T	A	NM_012289.3	p.Met156Leu
01034	VEGFA	cn_amp	cn_amp	2.6		6p21.1	6p21.1	9	7	NM_001025366.2
01034	EPHA3	missense_variant	p.P64R	16.86%	3	3	89259047	C	G	NM_005233.5	p.Pro64Arg
01034	TP53	missense_variant	p.P190L	11.92%	6	17	7578280	G	A	NM_000546.5	p.Pro190Leu
01034	H3F3C	missense_variant	p.R72S	11.64%	1	12	31944885	C	A	NM_001013699.2	p.Arg72Ser
01034	MET	missense_variant	p.S769L	0.77%	10	7	116399486	C	T	NM_000245.3	p.Ser769Leu
01034	TBX3	missense_variant	p.E460K	0.77%	7	12	115112362	C	T	NM_016569.3	p.Glu460Lys
01018	TP53	stop_gained	p.E294*	0.94%	8	17	7577058	C	A	NM_000546.5	p.Glu294*
01018	PTEN	frameshift_variant	p.C105fs	0.72%	5	10	89692822	AC	A	NM_000314.6	p.Cys105fs
01018	EPHA5	missense_variant	p.A999S	0.65%	17	4	66197707	C	A	NM_001281765.2	p.Ala999Ser
01018	POLE	splice_donor_variant	c.2026+2T>G	0.65%	18	12	133245219	A	C	NM_006231.3
01018	PMS2	missense_variant	p.L359F	0.62%	10	7	6029498	C	G	NM_000535.6	p.Leu359Phe
01019	FGFR1	cn_amp	cn_amp	3.4		8p11.22	8p11.22	8	8	NM_023110.2
01019	CSMD3	cn_amp	cn_amp	3.3		8q23.3	8q23.3	5	4	NM_198123.1
01019	PRKDC	cn_amp	cn_amp	3.3		8q11.21	8q11.21	5	5	NM_006904.6
01019	MYC	cn_amp	cn_amp	3		8q24.21	8q24.21	3	2	NM_002467.4
01019	KRAS	cn_amp	cn_amp	2.8		12p12.1	12p12.1	3	1	NM_033360.3
01019	PIK3CA	cn_amp	cn_amp	2.8		3q26.32	3q26.32	2	2	NM_006218.3
01019	POLE	cn_amp	cn_amp	2.7		12q24.33	12q24.33	47	46	NM_006231.3
01019	CDK4	cn_amp	cn_amp	2.7		12q14.1	12q14.1	4	4	NM_000075.3
01019	KMT2D	missense_variant	p.A5478P	1.93%	53	12	49415915	C	G	NM_003482.3	p.Ala5478Pro
01019	CDKN2A	cn_del	cn_del	0.8		9p21.3	9p21.3	5	5	NM_000077.4
01016	NFE2L2	missense_variant	p.W24C	8.24%	2	2	178098973	C	A	NM_006164.4	p.Trp24Cys
01016	CASP8	stop_gained	p.R452*	6.00%	9	2	202150039	C	T	NM_001228.4	p.Arg452*
01016	FGFR3	missense_variant	p.T806M	5.17%	18	4	1808985	C	T	NM_000142.4	p.Thr806Met
01016	CSMD3	missense_variant	p.A2622V	4.12%	50	8	113323227	G	A	NM_198123.1	p.Ala2622Val
01016	PIK3CA	cn_amp	cn_amp	3.7		3q26.32	3q26.32	2	2	NM_006218.3
01016	MSH6	missense_variant	p.R1095H	3.21%	5	2	48030670	G	A	NM_000179.2	p.Arg1095His
01016	CCND1	cn_amp	cn_amp	2.5		11q13.3	11q13.3	10	10	NM_053056.2
01016	FBXW7	missense_variant	p.R465C	2.21%	9	4	153249385	G	A	NM_033632.3	p.Arg465Cys
01016	TP53	missense_variant	p.P278T	17.28%	8	17	7577106	G	T	NM_000546.5	p.Pro278Thr
01016	GATA2	missense_variant	p.F270I	12.24%	4	3	128204633	A	T	NM_001145661.1	p.Phe270Ile
01016	MYC	missense_variant	p.G248D	1.52%	2	8	128751206	G	A	NM_002467.4	p.Gly248Asp
01016	BRCA2	missense_variant	p.C676Y	1.45%	11	13	32910519	G	A	NM_000059.3	p.Cys676Tyr
01016	BRINP3	missense_variant	p.W596L	1.34%	8	1	190067662	C	A	NM_199051.2	p.Trp596Leu
01016	BARD1	frameshift_variant	p.K209fs	1.25%	4	2	215645974	C	CT	NM_000465.3	p.Lys209fs
01016	MAP3K13	splice_region_variant	p.K810N	1.00%	12	3	185191549	G	T	NM_001242314.1	p.Lys810Asn
01016	POM121L12	missense_variant	p.R81L	0.99%	1	7	53103606	G	T	NM_182595.3	p.Arg81Leu
01016	SOX9	missense_variant	p.V282I	0.86%	3	17	70119842	G	A	NM_000346.3	p.Val282Ile
01016	FGFR1	missense_variant	p.P150S	0.85%	4	8	38285864	G	A	NM_023110.2	p.Pro150Ser
01016	MLH1	missense_variant	p.A539T	0.70%	14	3	37081733	G	A	NM_000249.3	p.Ala539Thr
01016	RNF43	missense_variant	p.S722L	0.61%	9	17	56434972	G	A	NM_017763.5	p.Ser722Leu
01016	GATA3	missense_variant	p.R331G	0.60%	5	10	8111502	A	G	NM_001002295.1	p.Arg331Gly
01016	APC	missense_variant	p.R1742C	0.56%	16	5	112176515	C	T	NM_000038.5	p.Arg1742Cys
01016	PTEN	missense_variant	p.R130Q	0.55%	5	10	89692905	G	A	NM_000314.6	p.Arg130Gln
01016	RB1	missense_variant	p.V190A	0.53%	6	13	48923121	T	C	NM_000321.2	p.Val190Ala
01016	PIK3CA	missense_variant	p.E545K	0.51%	10	3	178936091	G	A	NM_006218.3	p.Glu545Lys
01017	AR	stop_gained	p.Q488*	4.57%	1	X	66766450	C	T	NM_000044.3	p.Gln488*
01017	FGFR1	cn_amp	cn_amp	3.7		8p11.22	8p11.22	8	8	NM_023110.2
01017	PIK3CA	cn_amp	cn_amp	3.3		3q26.32	3q26.32	2	2	NM_006218.3
01017	SOX2	cn_amp	cn_amp	2.9		3q26.33	3q26.33	1	1	NM_003106.3
01017	LRP1B	large_genomic_rearrangement	exon29-41del	2.49%	Exon29_Exon41	2	141607681	2:141454475_2:141607681	2:141454475_2:141607681	NM_018557.2
01017	TP53	missense_variant	p.G244D	14.54%	7	17	7577550	C	T	NM_000546.5	p.Gly244Asp
01029	RB1	missense_variant	p.H483Y	4.70%	16	13	48954326	C	T	NM_000321.2	p.His483Tyr
01029	TP53	missense_variant	p.R110L	3.67%	4	17	7579358	C	A	NM_000546.5	p.Arg110Leu
01029	PTEN	missense_variant	p.R130Q	2.85%	5	10	89692905	G	A	NM_000314.6	p.Arg130Gln
01029	FGFR1	missense_variant	p.D320N	0.61%	8	8	38279438	C	T	NM_023110.2	p.Asp320Asn
01012	TP53	missense_variant	p.R158P	6.26%	5	17	7578457	C	G	NM_000546.5	p.Arg158Pro
01012	CDH18	stop_gained	p.W770*	4.29%	15	5	19473399	C	T	NM_001291956.1	p.Trp770*
01012	YES1	frameshift_variant	p.Q538fs	3.03%	12	18	724442	CT	C	NM_005433.3	p.Gln538fs
01010	PIK3CG	missense_variant	p.D637Y	31.72%	2	7	106509915	G	T	NM_001282426.1	p.Asp637Tyr
01010	TP53	stop_gained	p.E286*	29.39%	8	17	7577082	C	A	NM_000546.5	p.Glu286*
01010	CDKN2A	frameshift_variant	p.I49fs	24.65%	1	9	21974682	TC	T	NM_000077.4	p.Ile49fs
01010	PIK3CA	cn_amp	cn_amp	2.7		3q26.32	3q26.32	2	2	NM_006218.3
01010	SOX2	cn_amp	cn_amp	2.6		3q26.33	3q26.33	1	1	NM_003106.3
01010	NTRK1	missense_variant	p.E579_D580delinsDY	12.65%	15	1	156848953	GG	TT	NM_001007792.1	p.Glu579_Asp580delinsAspTyr
01010	FBXW7	cn_del	cn_del	1.4		4q31.3	4q31.3	13	12	NM_033632.3
01010	LRP1B	large_genomic_rearrangement	exon4-22del	0.55%	Exon4_Exon22	2	141665562	2:141665562_2:142082581	2:141665562_2:142082581	NM_018557.2
01033	negative	negative	negative		negative
01013	negative	negative	negative		negative
01009	TP53	missense_variant	p.V147G	4.02%	5	17	7578490	A	C	NM_000546.5	p.Val147Gly
01009	CDKN2A	stop_gained	p.E69*	2.98%	2	9	21971153	C	A	NM_000077.4	p.Glu69*
01015	RET	missense_variant	p.M970T	2.68%	17	10	43619226	T	C	NM_020975.4	p.Met970Thr
01015	TP53	frameshift_variant	p.P72fs	2.23%	4	17	7579471	GG	A	NM_000546.5	p.Pro72fs
01020	RNF43	missense_variant	p.V299M	8.08%	8	17	56437567	C	T	NM_017763.5	p.Val299Met
01020	MSH2	splice_acceptor_variant	c.1387-2A>T	5.45%	9	2	47690168	A	T	NM_000251.2
01020	FAT3	missense_variant	p.R4186P	4.35%	23	11	92616179	G	C	NM_001008781.2	p.Arg4186Pro
01020	CDKN2A	frameshift_variant	p.A21fs	4.28%	1	9	21974765	GC	G	NM_000077.4	p.Ala21fs
01020	EP300	missense_variant	p.Q1455L	10.84%	27	22	41566487	A	T	NM_001429.3	p.Gln1455Leu
01020	APC	gene_fusion	DCP2-APC	0.78%	3'UTR_Exon16	5	112178688	5:112356713_5:112178688	5:112356713_5:112178688	NM_000038.5
01006	TP53	frameshift_variant	p.S261fs	0.31%	7	17	7577500	TG	T	NM_000546.5	p.Ser261fs
01007	TP53	missense_variant	p.G245V	41.99%	7	17	7577547	C	A	NM_000546.5	p.Gly245Val
01007	KIT	cn_amp	cn_amp	4.3		4q12	4q12	20	17	NM_000222.2
01007	PDGFRA	cn_amp	cn_amp	4.1		4q12	4q12	22	22	NM_006206.4
01007	PIK3CA	cn_amp	cn_amp	3.2		3q26.32	3q26.32	2	2	NM_006218.3
01007	SOX2	cn_amp	cn_amp	2.9		3q26.33	3q26.33	1	1	NM_003106.3
01007	RET	cn_amp	cn_amp	2.6		10q11.21	10q11.21	19	17	NM_020975.4
01007	NFE2L2	cn_amp	cn_amp	2.6		2q31.2	2q31.2	5	5	NM_006164.4
01035	APC	missense_variant	p.L613_A614delinsPS	1.24%	15	5	112170742	TTG	CTT	NM_000038.5	p.Leu613_Ala614delinsProSer
01035	TP53	missense_variant	p.Q136E	1.19%	5	17	7578524	G	C	NM_000546.5	p.Gln136Glu
01035	BRINP3	stop_gained	p.C452*	0.91%	8	1	190068093	G	T	NM_199051.2	p.Cys452*
01035	KIT	missense_variant	p.G565A	0.87%	11	4	55593628	G	C	NM_000222.2	p.Gly565Ala
01008	ERBB2	cn_amp	cn_amp	4.1		17q12	17q12	18	18	NM_004448.3
01008	TP53	missense_variant	p.E258G	2.93%	7	17	7577508	T	C	NM_000546.5	p.Glu258Gly
01008	CSMD3	missense_variant	p.S2059R	2.13%	39	8	113364723	G	T	NM_198123.1	p.Ser2059Arg
01008	ARID1A	missense_variant	p.G921E	1.94%	9	1	27092741	G	A	NM_006015.4	p.Gly921Glu
01028	negative	negative	negative		negative
01032	PIK3CA	cn_amp	cn_amp	3		3q26.32	3q26.32	2	2	NM_006218.3
01032	SOX2	cn_amp	cn_amp	2.9		3q26.33	3q26.33	1	1	NM_003106.3
01032	TP53	frameshift_variant	p.S116fs	19.92%	4	17	7579339	AG	A	NM_000546.5	p.Ser116fs
01032	NOTCH1	missense_variant	p.E1636K	0.57%	26	9	139399237	C	T	NM_017617.4	p.Glu1636Lys
01011	TP53	missense_variant	p.E285K	2.11%	8	17	7577085	C	T	NM_000546.5	p.Glu285Lys
01011	CDKN2A	missense_variant	p.H83R	0.94%	2	9	21971110	T	C	NM_000077.4	p.His83Arg
01011	KEAP1	missense_variant	p.E219V	0.52%	3	19	10602922	T	A	NM_012289.3	p.Glu219Val
01026	TP53	missense_variant	p.M237I	27.19%	7	17	7577570	C	G	NM_000546.5	p.Met237Ile
01026	NTRK3	cn_amp	cn_amp	2.6		15q25.3	15q25.3	17	9	NM_001012338.2
01026	PIK3CA	cn_amp	cn_amp	2.5		3q26.32	3q26.32	2	2	NM_006218.3
01026	BRCA2	missense_variant	p.D1054H	17.11%	11	13	32911652	G	C	NM_000059.3	p.Asp1054His
01026	NFE2L2	missense_variant	p.D77H	13.96%	2	2	178098816	C	G	NM_006164.4	p.Asp77His
01026	POLE	missense_variant	p.G894C	10.35%	23	12	133240616	C	A	NM_006231.3	p.Gly894Cys
01026	B2M	frameshift_variant	p.L15fs	1.09%	1	15	45003780	ACT	A	NM_004048.2	p.Leu15fs
01026	MEN1	frameshift_variant	p.A25fs	0.62%	2	11	64577500	CCAGCTCGG	C	NM_000244.3	p.Ala25fs
01026	KRAS	missense_variant	p.G12A	0.22%	2	12	25398284	C	G	NM_033360.3	p.Gly12Ala
01014	TP53	frameshift_variant	p.P36fs	0.84%	4	17	7579588	G	GA	NM_000546.5	p.Pro36fs
01014	KRAS	missense_variant	p.G12D	0.13%	2	12	25398284	C	T	NM_033360.3	p.Gly12Asp

## Sheet: Fig3b and Fig S3
NO.	BRCA2/BRINP3/FBXW7/KIT/RB1	BRCA2	BRINP3	FBXW7	KIT	RB1	PFS (1:PD 0:censor)	PFStime (day)
01005	Wild	Wild	Wild	Wild	Wild	Wild	0	1151
01006	Wild	Wild	Wild	Wild	Wild	Wild	0	1102
01007	Mutation	Wild	Wild	Wild	Mutation	Wild	1	248
01008	Wild	Wild	Wild	Wild	Wild	Wild	1	224
01009	Wild	Wild	Wild	Wild	Wild	Wild	0	866
01010	Mutation	Wild	Wild	Mutation	Wild	Wild	1	311
01011	Wild	Wild	Wild	Wild	Wild	Wild	1	363
01012	Wild	Wild	Wild	Wild	Wild	Wild	0	809
01013	Wild	Wild	Wild	Wild	Wild	Wild	1	597
01014	Wild	Wild	Wild	Wild	Wild	Wild	1	126
01015	Wild	Wild	Wild	Wild	Wild	Wild	1	542
01016	Mutation	Mutation	Mutation	Mutation	Wild	Mutation	1	82
01017	Wild	Wild	Wild	Wild	Wild	Wild	1	343
01018	Wild	Wild	Wild	Wild	Wild	Wild	1	144
01019	Wild	Wild	Wild	Wild	Wild	Wild	0	729
01020	Wild	Wild	Wild	Wild	Wild	Wild	1	664
01021	Wild	Wild	Wild	Wild	Wild	Wild	1	128
01022	Wild	Wild	Wild	Wild	Wild	Wild	0	700
01025	Wild	Wild	Wild	Wild	Wild	Wild	1	497
01026	Mutation	Mutation	Wild	Wild	Wild	Wild	1	129
01028	Wild	Wild	Wild	Wild	Wild	Wild	0	451
01029	Mutation	Wild	Wild	Wild	Wild	Mutation	1	194
01032	Wild	Wild	Wild	Wild	Wild	Wild	0	505
01033	Wild	Wild	Wild	Wild	Wild	Wild	0	561
01034	Wild	Wild	Wild	Wild	Wild	Wild	0	474
01035	Mutation	Wild	Mutation	Wild	Mutation	Wild	1	127

[truncated: 2 more sheets: Fig 3c and 3d, Fig 3e and 3f]
